# Supplementary material for: Noninvasive characterization of oocyte deformability in microconstrictions
Source: Sci Adv. 2025 Feb 19;11(8):eadr9869. doi: 10.1126/sciadv.adr9869 (PMC11838009; doi:10.1126/sciadv.adr9869)
Supplement: Supplementary file 2 — Movies S1 to S6 [file sciadv.adr9869_movies_s1_to_s6.zip]

Archive with 6 entries (6 files):
- adr9869_movie_s1.avi
- adr9869_movie_s2.avi
- adr9869_movie_s3.avi
- adr9869_movie_s4.avi
- adr9869_movie_s5.avi
- adr9869_movie_s6.avi
